# Supplementary material for: Expression and Prognostic Characteristics of Ferroptosis-Related Genes in Colon Cancer
Source: Int J Mol Sci. 2021 May 26;22(11):5652. doi: 10.3390/ijms22115652 (PMC8199073; doi:10.3390/ijms22115652)
Supplement: Supplementary file 1 [file ijms-22-05652-s001.zip]

Archive with 1 entries (1 files):
- Supplementary Materials_final version.pdf
